# Supplementary material for: Annotated catalogue of the Haliplidae of China with the description of a new species and new records from China (Coleoptera, Adephaga)
Source: Zookeys. 2011 Oct 5;(133):1–17. doi: 10.3897/zookeys.133.1642 (PMC3208427; doi:10.3897/zookeys.133.1642)
Supplement: XML Treatment for Haliplus (Haliplus) latreillei [file zookeys.133.1642-treatment1.xml]

<!DOCTYPE tp:taxon-treatment
  PUBLIC "-//TaxonX//DTD Taxonomic Treatment Publishing DTD v0 20100105//EN" "tax-treatment-NSO.dtd">
<tp:taxon-treatment xmlns:tp="http://www.plazi.org/taxpub"><tp:treatment-meta><mixed-citation publication-type="journal"><person-group><name><surname>Jia</surname><given-names>Fenglong</given-names></name><name><surname>van Vondel</surname><given-names>Bernhard</given-names></name></person-group><article-title>Annotated catalogue of the Haliplidae of China with the description of a new species and new records from China (Coleoptera, Adephaga)</article-title><source>Zookeys</source><day>5</day><month>10</month><year>2011</year><volume>2011</volume><issue>133</issue><fpage>1</fpage><lpage>17</lpage><pub-id pub-id-type="doi">10.3897/zookeys.133.1642</pub-id></mixed-citation></tp:treatment-meta><tp:nomenclature><tp:taxon-name>
                        <tp:taxon-name-part taxon-name-part-type="genus">Haliplus</tp:taxon-name-part>
                        <tp:taxon-name-part taxon-name-part-type="subgenus"> (Haliplus) </tp:taxon-name-part>
                        <tp:taxon-name-part taxon-name-part-type="species">latreillei</tp:taxon-name-part>
                    <object-id xmlns:xlink="http://www.w3.org/1999/xlink" xlink:type="simple">urn:lsid:zoobank.org:act:1C3B87DA-E87E-40CA-B74D-2E537338AFEB</object-id>
                    <object-id xmlns:xlink="http://www.w3.org/1999/xlink" xlink:type="simple">http://species-id.net/wiki/Haliplus_(Haliplus)_latreillei</object-id>
                    </tp:taxon-name><tp:taxon-status xmlns:xlink="http://www.w3.org/1999/xlink" xlink:type="simple">sp. n.</tp:taxon-status><xref ref-type="fig" rid="F1">Figs 1–6</xref></tp:nomenclature><tp:treatment-sec sec-type="Type material"><title>Type material.</title><p> Holotype ♂, China, Guizhou, Guiyang, 6.x.1940, lgt. Zhe-long Pu (translation, labeled in Chinese) (SYSU). Paratypes (2 exs.): 1 ♂, same data as holotype (SYSU); 1 ♂, same data as holotype (NMW).</p></tp:treatment-sec><tp:treatment-sec sec-type="Description"><title>Description.</title><p>Length 2.9–3.0 mm, width 1.6–1.7 mm. Body oval, tapering backwards, widest before the middle (<xref ref-type="fig" rid="F1">Fig. 1</xref>).</p><p>Head. Dark brown, somewhat lighter between eyes, anterior margin of clypeus densely punctured, but with much stronger and sparser punctures between eyes. Labrum yellowish brown with dark spot in the middle. Distance between eyes 1.6× width of one eye. Antennae light yellowish brown, not darkened apically. Palpi yellowish brown.</p><p>Pronotum. Yellow to yellowish brown. Without basal plicae, strongly and densely punctured. Lateral sides margined, straight to slightly convex. Base a little narrower than elytra at base.</p><p>Elytra. Yellowish brown, with dark interrupted lines on primary punctures rows, darkened along suture, with vague dark marks connecting primary puncture rows, without dark band basally. Completely margined. Primary puncture rows moderately strong and dense, 38–39 punctures in row 1. Secondary punctures moderately strong and dense along suture, moderately strong and much sparse on intervals. All punctures darkened.</p><p>Ventral side. Brown red, with legs and anterior 1/fifth of prosternal process yellow brown; elytral epipleura yellowish brown with strong darkened punctures, reaching to abdominal sternite 6. Prosternal process narrowed between coxae, grooved along each side, anterior edge not margined, with moderately strong punctation. Metaventral process slightly bulbous with a row of strong punctures on each side that is slightly impressed, else moderately punctured (<xref ref-type="fig" rid="F1">Fig. 2</xref>). Metacoxal plates reaching to fifth sternite, moderately strongly punctured, near suture weakly punctured, row of setae on posterior edge (<xref ref-type="fig" rid="F1">Fig. 3</xref>). Fifth and sixth abdominal sternite each with sparse transverse puncture row. Last abdominal sternite weakly punctured in apical portion. No setiferous striole present on dorsal face of hind tibia, longer tibial spur of hind legs with dense teeth on inner side, about 2/3× length of first metatarsomere.</p><p>Males. Pro- and mesotarsomeres moderately widened and provided with suction-pads. Mesotarsomere 1 not very strongly excised. Penis and parameres as <xref ref-type="fig" rid="F1">Figs 4, 5, 6</xref>.</p><p>Female. Unknown.</p><fig id="F1" position="float" orientation="portrait"><label>Figuress 1–6.</label><caption><p> <italic><tp:taxon-name>Haliplus latreillei</tp:taxon-name></italic> sp. n. <bold>1</bold> habitus <bold>2</bold> prosternal and metaventral process <bold>3</bold> metacoxal plate <bold>4</bold> left paramere <bold>5</bold> penis <bold>6</bold> right paramere.</p></caption><graphic xmlns:xlink="http://www.w3.org/1999/xlink" xlink:href="ZooKeys-133-001-g001.jpg" position="float" orientation="portrait" xlink:type="simple"/></fig></tp:treatment-sec><tp:treatment-sec sec-type="Etymology"><title>Etymology.</title><p> The species is named in honour of Pierre André Latreille (1762–1833), a French entomologist who firstly used <italic><tp:taxon-name>Haliplus</tp:taxon-name></italic> as the genus name in 1802.</p></tp:treatment-sec><tp:treatment-sec sec-type="Differential diagnosis"><title>Differential diagnosis.</title><p>This species is close to <italic><tp:taxon-name>Haliplus japonicus</tp:taxon-name></italic> Sharp, 1873 and <italic><tp:taxon-name>Haliplus regimbarti</tp:taxon-name></italic> Zaitzev, 1908 in body size and shape, arrangement of elytral dark spots and black lines, punctuation and the row of setae on posterior edge of the metacoxal plates. However, the new species lacks pronotal basal plicae, its pronotum lacks the transverse basal rim and it differs from the above species in the shape of the median lobe and parameres of the aedeagus. Despite the absence of pronotal plicae this species clearly belongs to the subgenus <italic><tp:taxon-name>Haliplus</tp:taxon-name></italic> s. str. due to the absence of the metatibial setiferous striole.</p></tp:treatment-sec><tp:treatment-sec sec-type="Distribution"><title>Distribution.</title><p> Only known from the type locality.<!--PageBreak--></p></tp:treatment-sec></tp:taxon-treatment>
