# Supplementary material for: Annotated catalogue of the Haliplidae of China with the description of a new species and new records from China (Coleoptera, Adephaga)
Source: Zookeys. 2011 Oct 5;(133):1–17. doi: 10.3897/zookeys.133.1642 (PMC3208427; doi:10.3897/zookeys.133.1642)
Supplement: XML Treatment for Haliplus (Haliplus) japonicus [file zookeys.133.1642-treatment7.xml]

<!DOCTYPE tp:taxon-treatment
  PUBLIC "-//TaxonX//DTD Taxonomic Treatment Publishing DTD v0 20100105//EN" "tax-treatment-NSO.dtd">
<tp:taxon-treatment xmlns:tp="http://www.plazi.org/taxpub"><tp:treatment-meta><mixed-citation publication-type="journal"><person-group><name><surname>Jia</surname><given-names>Fenglong</given-names></name><name><surname>van Vondel</surname><given-names>Bernhard</given-names></name></person-group><article-title>Annotated catalogue of the Haliplidae of China with the description of a new species and new records from China (Coleoptera, Adephaga)</article-title><source>Zookeys</source><day>5</day><month>10</month><year>2011</year><volume>2011</volume><issue>133</issue><fpage>1</fpage><lpage>17</lpage><pub-id pub-id-type="doi">10.3897/zookeys.133.1642</pub-id></mixed-citation></tp:treatment-meta><tp:nomenclature><label>6.</label><tp:taxon-name>
                        <tp:taxon-name-part taxon-name-part-type="genus">Haliplus</tp:taxon-name-part>
                        <tp:taxon-name-part taxon-name-part-type="subgenus"> (Haliplus) </tp:taxon-name-part>
                        <tp:taxon-name-part taxon-name-part-type="species">japonicus</tp:taxon-name-part>
                    <object-id xmlns:xlink="http://www.w3.org/1999/xlink" xlink:type="simple">http://species-id.net/wiki/Haliplus_(Haliplus)_japonicus</object-id>
                    </tp:taxon-name><tp:taxon-authority>Sharp, 1873</tp:taxon-authority></tp:nomenclature><tp:treatment-sec sec-type="Material examined"><title>Material examined.</title><p> <bold>Guizhou:</bold> 4 exs., , Guiyang, 15.viii.1982, lgt. Zhi-he Huang; 1 ex., Guiyang, 6.x.1940, lgt. Zhe-long Pu; 1 ex., Guiyang, Pingba Horse farm, 13.viii.1982, lgt. Zhi-he Huang; 8 exs., Guiyang, Huaxi, 12.viii.1982, lgt. Zhi-he Huang (1 ex. CV). <bold>Sichuan</bold>: 3 exs., Emei Mt., 31.viii.1982, lgt. Zhi-he Huang (1 ex. CV). <bold>Zhejiang:</bold> 1 ex., Tianmushan Mt., 27–28.vii.2007, lgt. Feng-long Jia.</p><p>Additional material examined by Vondel: <bold>Sichuan:</bold> 1♂, Wenjian Distr., Guanxian Co., 56 km NW Changdu, Qingcheng Shan, 975 m, <named-content xmlns:xlink="http://www.w3.org/1999/xlink" content-type="dwc:verbatimCoordinates" xlink:type="simple">30°53,8N, 103°32,8E</named-content>, 13.vii.1999.lgt. A. Putz (CF). <bold>Yunnan:</bold> 15 exs., E. Weishan Mt., 1800–2500 m, <named-content xmlns:xlink="http://www.w3.org/1999/xlink" content-type="dwc:verbatimCoordinates" xlink:type="simple">25°10'N, 100°21'E</named-content>, 22–25.vi.1992, lgt. Vitkubáň (CV, NHMB); 36 exs. Shizong, 9–15.ix.2000, lgt. J. Bergsten (CN, CV).<!--PageBreak--></p></tp:treatment-sec><tp:treatment-sec sec-type="Distribution"><title>Distribution.</title><p> Eastern Palaearctic species, known from several provinces in the east and south of China: Beijing, Chongqing, Guizhou, Hunan, Jiangsu, Shanghai, Sichuan, Yunnan, Zhejiang. New records for Sichuan and Zhejiang.</p></tp:treatment-sec></tp:taxon-treatment>
