# Supplementary material for: Annotated catalogue of the Haliplidae of China with the description of a new species and new records from China (Coleoptera, Adephaga)
Source: Zookeys. 2011 Oct 5;(133):1–17. doi: 10.3897/zookeys.133.1642 (PMC3208427; doi:10.3897/zookeys.133.1642)
Supplement: XML Treatment for Haliplus (Haliplus) regimbarti [file zookeys.133.1642-treatment9.xml]

<!DOCTYPE tp:taxon-treatment
  PUBLIC "-//TaxonX//DTD Taxonomic Treatment Publishing DTD v0 20100105//EN" "tax-treatment-NSO.dtd">
<tp:taxon-treatment xmlns:tp="http://www.plazi.org/taxpub"><tp:treatment-meta><mixed-citation publication-type="journal"><person-group><name><surname>Jia</surname><given-names>Fenglong</given-names></name><name><surname>van Vondel</surname><given-names>Bernhard</given-names></name></person-group><article-title>Annotated catalogue of the Haliplidae of China with the description of a new species and new records from China (Coleoptera, Adephaga)</article-title><source>Zookeys</source><day>5</day><month>10</month><year>2011</year><volume>2011</volume><issue>133</issue><fpage>1</fpage><lpage>17</lpage><pub-id pub-id-type="doi">10.3897/zookeys.133.1642</pub-id></mixed-citation></tp:treatment-meta><tp:nomenclature><label>8.</label><tp:taxon-name>
                        <tp:taxon-name-part taxon-name-part-type="genus">Haliplus</tp:taxon-name-part>
                        <tp:taxon-name-part taxon-name-part-type="subgenus"> (Haliplus) </tp:taxon-name-part>
                        <tp:taxon-name-part taxon-name-part-type="species">regimbarti</tp:taxon-name-part>
                    <object-id xmlns:xlink="http://www.w3.org/1999/xlink" xlink:type="simple">http://species-id.net/wiki/Haliplus_(Haliplus)_regimbarti</object-id>
                    </tp:taxon-name><tp:taxon-authority>Zaitzev, 1908</tp:taxon-authority></tp:nomenclature><tp:treatment-sec sec-type="Material examined"><title>Material examined.</title><p> <bold>Fujian:</bold> 1 ex., Nanjing County, Hexi town (in pool), 13.vii.2010, lgt. Feng-long Jia; 2 exs., Fuzhou, 14.vii.1958, lgt. Zhe-long Pu; 1 ex., same locality, 4.ix.1941. <bold>Guangdong:</bold> 15exs, , Guangzhou, Luogang, 20.iv.1958 (3 exs. CV); 11 exs., Danxiashan Mt., 27.v.2007, lgt. Feng-long Jia. <bold>Guangxi:</bold> 1 ex., Wuming, 17.vi.1977, lgt. Zhihe Huang; 2 exs., Yangshuo, 1985, lgt. Shou-jian Chen. <bold>Henan:</bold> 6 exs., , Xinyang, Jigongshan Mt., viii.1936; <bold>Hubei:</bold> 1 ex., , Wuchang, 17.v.1961, lgt. Zhe-long Pu. <bold>Hunan:</bold> 4 exs., Nanyue Mt., 4.ix.1941, lgt. Zhe-long Pu; 1 ex., Liyuan, 6.iii.1941, lgt. Zhe-long Pu; 2 exs., Shaanxi, Chang’an, Weiqu, 21.viii.1984, Zhi-he Huang. <bold>Jiangxi:</bold> 1 ex., , Jinggangshan, Ciping, 18.ix.2010, lgt. Shuang Zhao; 1 ex., Jiangxi, Jinggangshan, Jingzhushan Mt., 4.x.2010, lgt. Feng-long Jia; 24 exs., same locality, 25.iv.2011, lgt. Fenglong Jia &amp; Shuang Zhao; 11 exs. Lushan, 10.viii.1963, lgt. Zhe-long Pu; 2 exs., Lushan, 10.viii.1963, lgt. Zhe-long Pu. <bold>Yunnan:</bold> 3 exs., , Pohui, 9.x.1940, lgt. Zhe-long Pu.</p><p>Additional material examined by Vondel: <bold>Guizhou:</bold> 1 ex., Fodingshan, ganshi, 25 km S Shiquian, 1300 m, 5–9.vi.1997, lgt. Bolm; 4 exs. Leigongshan, Xijiang, 1200–1900 m, 29.v-2.vi.1997, lgt. Bolm (CV, NHMB). <bold>Jiangxi:</bold> 1♀, “Sharp; China, Kia Kiang; Dr. Régimbart vidit 1898; <bold>Shaanxi</bold>: 1 ex., without precise locality data; 1♀, Süd Schensi [no further locality data] (NMPC).</p></tp:treatment-sec><tp:treatment-sec sec-type="Distribution"><title>Distribution.</title><p> Endemic and widespread in the south-eastern part of China: Anhui, Fujian, Guangdong, Guangxi, Guizhou, Henan, Hubei, Hunan, Jiangsu, Jiangxi, Shandong, Shaanxi, Taiwan, Yunnan, Zhejiang. New records for Guangxi, Hubei, Shaanxi and Yunnan.</p></tp:treatment-sec></tp:taxon-treatment>
