# Supplementary material for: Annotated catalogue of the Haliplidae of China with the description of a new species and new records from China (Coleoptera, Adephaga)
Source: Zookeys. 2011 Oct 5;(133):1–17. doi: 10.3897/zookeys.133.1642 (PMC3208427; doi:10.3897/zookeys.133.1642)
Supplement: XML Treatment for Haliplus (Haliplus) ruficollis [file zookeys.133.1642-treatment10.xml]

<!DOCTYPE tp:taxon-treatment
  PUBLIC "-//TaxonX//DTD Taxonomic Treatment Publishing DTD v0 20100105//EN" "tax-treatment-NSO.dtd">
<tp:taxon-treatment xmlns:tp="http://www.plazi.org/taxpub"><tp:treatment-meta><mixed-citation publication-type="journal"><person-group><name><surname>Jia</surname><given-names>Fenglong</given-names></name><name><surname>van Vondel</surname><given-names>Bernhard</given-names></name></person-group><article-title>Annotated catalogue of the Haliplidae of China with the description of a new species and new records from China (Coleoptera, Adephaga)</article-title><source>Zookeys</source><day>5</day><month>10</month><year>2011</year><volume>2011</volume><issue>133</issue><fpage>1</fpage><lpage>17</lpage><pub-id pub-id-type="doi">10.3897/zookeys.133.1642</pub-id></mixed-citation></tp:treatment-meta><tp:nomenclature><label>9.</label><tp:taxon-name>
                        <tp:taxon-name-part taxon-name-part-type="genus">Haliplus</tp:taxon-name-part>
                        <tp:taxon-name-part taxon-name-part-type="subgenus"> (Haliplus) </tp:taxon-name-part>
                        <tp:taxon-name-part taxon-name-part-type="species">ruficollis</tp:taxon-name-part>
                    <object-id xmlns:xlink="http://www.w3.org/1999/xlink" xlink:type="simple">http://species-id.net/wiki/Haliplus_(Haliplus)_ruficollis</object-id>
                    </tp:taxon-name><tp:taxon-authority>(De Geer, 1774)</tp:taxon-authority><xref ref-type="fig" rid="F3">Figs 11–14</xref></tp:nomenclature><tp:treatment-sec sec-type="Material examined"><title>Material examined.</title><p> <bold>Xinjiang</bold>: 2♂♂, Yining, Yili river valley, 28.vii.2005, lgt. Ling Zhao (1 ex., CV); 2♂♂, Kanasi lake, 8.viii.2005, lgt. Ling Zhao; 1♂, 2♀♀, Tacheng, Hardun river bank, 4.viii.2005, lgt. Ling Zhao.</p></tp:treatment-sec><tp:treatment-sec sec-type="Distribution"><title>Distribution.</title><p> A widespread western Palaearctic species reaching China in the utmost north-western part: Xinjiang. New to China.</p><fig id="F3" position="float" orientation="portrait"><caption><p><bold>Figuress 11–14.</bold> <italic><tp:taxon-name>Haliplus ruficollis</tp:taxon-name></italic> <bold>11</bold> habitus <bold>12</bold> left paramere <bold>13</bold> penis <bold>14</bold> right paramere.</p></caption><graphic xmlns:xlink="http://www.w3.org/1999/xlink" xlink:href="ZooKeys-133-001-g003.jpg" position="float" orientation="portrait" xlink:type="simple"/></fig></tp:treatment-sec></tp:taxon-treatment>
