# Supplementary material for: Annotated catalogue of the Haliplidae of China with the description of a new species and new records from China (Coleoptera, Adephaga)
Source: Zookeys. 2011 Oct 5;(133):1–17. doi: 10.3897/zookeys.133.1642 (PMC3208427; doi:10.3897/zookeys.133.1642)
Supplement: XML Treatment for Haliplus (Haliplus) sibiricus [file zookeys.133.1642-treatment11.xml]

<!DOCTYPE tp:taxon-treatment
  PUBLIC "-//TaxonX//DTD Taxonomic Treatment Publishing DTD v0 20100105//EN" "tax-treatment-NSO.dtd">
<tp:taxon-treatment xmlns:tp="http://www.plazi.org/taxpub"><tp:treatment-meta><mixed-citation publication-type="journal"><person-group><name><surname>Jia</surname><given-names>Fenglong</given-names></name><name><surname>van Vondel</surname><given-names>Bernhard</given-names></name></person-group><article-title>Annotated catalogue of the Haliplidae of China with the description of a new species and new records from China (Coleoptera, Adephaga)</article-title><source>Zookeys</source><day>5</day><month>10</month><year>2011</year><volume>2011</volume><issue>133</issue><fpage>1</fpage><lpage>17</lpage><pub-id pub-id-type="doi">10.3897/zookeys.133.1642</pub-id></mixed-citation></tp:treatment-meta><tp:nomenclature><label>10.</label><tp:taxon-name>
                        <tp:taxon-name-part taxon-name-part-type="genus">Haliplus</tp:taxon-name-part>
                        <tp:taxon-name-part taxon-name-part-type="subgenus"> (Haliplus) </tp:taxon-name-part>
                        <tp:taxon-name-part taxon-name-part-type="species">sibiricus</tp:taxon-name-part>
                    <object-id xmlns:xlink="http://www.w3.org/1999/xlink" xlink:type="simple">http://species-id.net/wiki/Haliplus_(Haliplus)_sibiricus</object-id>
                    </tp:taxon-name><tp:taxon-authority>Motschulsky, 1860</tp:taxon-authority><xref ref-type="fig" rid="F4">Figs 15–18</xref></tp:nomenclature><tp:treatment-sec sec-type="Material examined"><title>Material examined.</title><p> <bold>Xinjiang:</bold> 32 exs., Yili Agricultral School, 3.viii.1964, lgt. Zhihe Huang (3 exs., CV); 9 exs., suburb of Wulumuqi, 16.vii.1984, lgt. Zhihe Huang; 6 exs., Wulumuqi, Liudaowan, 3.vii.1984, lgt. Zhihe Huang; 19 exs., Hongxing Farm, 6.viii.2005; 19 exs., Hot Spring, Swamp, 24.vii.2005, lgt. Ling Zhao; 3 exs., Gongnaisigou, 30.vii.2005; 7 exs., Altai, Xiaodonggou, 10.viii.2005, lgt. Ling Zhao; 5 exs. Tacheng, Hardun river bank, 4.viii.2005, lgt. Ling Zhao; 5 exs., Huocheng, river weir and river bank, 4.viii.2005, lgt. Ling Zhao; 4 exs., Kanasi lake, 8.viii.2005, lgt. Ling Zhao (2 exs., CV); 2 exs., Nalati steppe, 30.vii.2005, lgt. Ling Zhao.</p><p>Additional material examined by Vondel: <bold>Qinghhai:</bold> 6 exs. prov. Huangzhong env. Taer [lamasery], 36°28.8-29.5'N, 101°34.0-34.1'E, 2665–2780 m, 17.vii.2005, lgt. J. Hájek, D. Král &amp; J. Růžička leg. (CV, NMPC)</p><fig id="F4" position="float" orientation="portrait"><caption><p><bold>Figuress 15–18.</bold> <italic><tp:taxon-name>Haliplus sibiricus</tp:taxon-name></italic> <bold>15</bold> habitus <bold>16</bold> left paramere <bold>17</bold> penis <bold>18</bold> right paramere.</p></caption><graphic xmlns:xlink="http://www.w3.org/1999/xlink" xlink:href="ZooKeys-133-001-g004.jpg" position="float" orientation="portrait" xlink:type="simple"/></fig></tp:treatment-sec><tp:treatment-sec sec-type="Distribution"><title>Distribution.</title><p> A widely spread western and north-eastern Palaearctic species, reaching the west of China: Qinghai, Xinjiang. New to China.</p></tp:treatment-sec></tp:taxon-treatment>
