# Supplementary material for: Annotated catalogue of the Haliplidae of China with the description of a new species and new records from China (Coleoptera, Adephaga)
Source: Zookeys. 2011 Oct 5;(133):1–17. doi: 10.3897/zookeys.133.1642 (PMC3208427; doi:10.3897/zookeys.133.1642)
Supplement: XML Treatment for Haliplus (Haliplus) simplex [file zookeys.133.1642-treatment12.xml]

<!DOCTYPE tp:taxon-treatment
  PUBLIC "-//TaxonX//DTD Taxonomic Treatment Publishing DTD v0 20100105//EN" "tax-treatment-NSO.dtd">
<tp:taxon-treatment xmlns:tp="http://www.plazi.org/taxpub"><tp:treatment-meta><mixed-citation publication-type="journal"><person-group><name><surname>Jia</surname><given-names>Fenglong</given-names></name><name><surname>van Vondel</surname><given-names>Bernhard</given-names></name></person-group><article-title>Annotated catalogue of the Haliplidae of China with the description of a new species and new records from China (Coleoptera, Adephaga)</article-title><source>Zookeys</source><day>5</day><month>10</month><year>2011</year><volume>2011</volume><issue>133</issue><fpage>1</fpage><lpage>17</lpage><pub-id pub-id-type="doi">10.3897/zookeys.133.1642</pub-id></mixed-citation></tp:treatment-meta><tp:nomenclature><label>11.</label><tp:taxon-name>
                        <tp:taxon-name-part taxon-name-part-type="genus">Haliplus</tp:taxon-name-part>
                        <tp:taxon-name-part taxon-name-part-type="subgenus"> (Haliplus) </tp:taxon-name-part>
                        <tp:taxon-name-part taxon-name-part-type="species">simplex</tp:taxon-name-part>
                    <object-id xmlns:xlink="http://www.w3.org/1999/xlink" xlink:type="simple">http://species-id.net/wiki/Haliplus_(Haliplus)_simplex</object-id>
                    </tp:taxon-name><tp:taxon-authority>Clark, 1863</tp:taxon-authority></tp:nomenclature><tp:treatment-sec sec-type="Material examined"><title>Material examined.</title><p> <bold>Heilongjiang:</bold> 1 ex., Liangshui, last third of July, 1977; 3 exs., Harbin, swampland, 29.vii.1962, lgt. Zhe-long Pu; 22 exs., same locality, 23.vii.1962; 1 ex., Harbin, 26.viii.1962, lgt. Zhe-long Pu; 3 exs., Wudalianchi, 6–10.viii.2008, lgt. Feng-long Jia. <bold>Inner Mongolia:</bold> 1 ex., Hailar, 23–26.vii.2003. <bold>Jilin:</bold> 2 exs., Gongzhuling, 5.viii.1962, lgt. Zhe-long Pu. <bold>Shaanxi:</bold> 16 exs., Chang’an, Weiqu, 21.viii.1984, lgt. Zhi-he Huang.</p><p>Additional material examined by Vondel: <bold>Anhui:</bold> 1 ex., [no further locality data], lgt. P. Brinck (CN). <bold>Inner Mongolia:</bold> 3 exs., North Manchuria, Djalantun St. [Buth Qi], 6.v.1939, lgt. P. Brinck (CN).<!--PageBreak--></p></tp:treatment-sec><tp:treatment-sec sec-type="Distribution"><title>Distribution.</title><p> Eastern Palaearctic species, known from several provinces in the eastern part of China: Anhui, Beijing, Guangdong, Heilongjiang, Inner Mongolia, Jiangsu, Jilin, Liaoning, Shaanxi, Shandong, Zhejiang. New records for Anhui, Inner Mongolia and Jilin.</p></tp:treatment-sec></tp:taxon-treatment>
