# Supplementary material for: Annotated catalogue of the Haliplidae of China with the description of a new species and new records from China (Coleoptera, Adephaga)
Source: Zookeys. 2011 Oct 5;(133):1–17. doi: 10.3897/zookeys.133.1642 (PMC3208427; doi:10.3897/zookeys.133.1642)
Supplement: XML Treatment for Haliplus (Haliplus) steppensis [file zookeys.133.1642-treatment13.xml]

<!DOCTYPE tp:taxon-treatment
  PUBLIC "-//TaxonX//DTD Taxonomic Treatment Publishing DTD v0 20100105//EN" "tax-treatment-NSO.dtd">
<tp:taxon-treatment xmlns:tp="http://www.plazi.org/taxpub"><tp:treatment-meta><mixed-citation publication-type="journal"><person-group><name><surname>Jia</surname><given-names>Fenglong</given-names></name><name><surname>van Vondel</surname><given-names>Bernhard</given-names></name></person-group><article-title>Annotated catalogue of the Haliplidae of China with the description of a new species and new records from China (Coleoptera, Adephaga)</article-title><source>Zookeys</source><day>5</day><month>10</month><year>2011</year><volume>2011</volume><issue>133</issue><fpage>1</fpage><lpage>17</lpage><pub-id pub-id-type="doi">10.3897/zookeys.133.1642</pub-id></mixed-citation></tp:treatment-meta><tp:nomenclature><label>12.</label><tp:taxon-name>
                        <tp:taxon-name-part taxon-name-part-type="genus">Haliplus</tp:taxon-name-part>
                        <tp:taxon-name-part taxon-name-part-type="subgenus"> (Haliplus) </tp:taxon-name-part>
                        <tp:taxon-name-part taxon-name-part-type="species">steppensis</tp:taxon-name-part>
                    <object-id xmlns:xlink="http://www.w3.org/1999/xlink" xlink:type="simple">http://species-id.net/wiki/Haliplus_(Haliplus)_steppensis</object-id>
                    </tp:taxon-name><tp:taxon-authority>Guignot, 1954</tp:taxon-authority></tp:nomenclature><tp:treatment-sec sec-type="Material examined"><title>Material examined.</title><p><bold>Heilongjiang:</bold> 1 ex, Liangshui, last third of July 1977. <bold>Inner Mongolia:</bold> 7 exs., Jining suburb, autumn, 1975 (2 exs., CV); 1 ex., Linhe, autumn, 1975; 3 exs., Hailar, 23–26.vii.2003, lgt. Feng-long Jia.</p></tp:treatment-sec><tp:treatment-sec sec-type="Additional material examined by Vondel"><title>Additional material examined by Vondel:</title><p><bold>Gansu:</bold> 15 exs., Dagcanglhamo [=Langmusi] env., <named-content xmlns:xlink="http://www.w3.org/1999/xlink" content-type="dwc:verbatimCoordinates" xlink:type="simple">34°04.7'N, 102°38.1'E</named-content>, 3465 m alt, 23–25.vi.2005, leg. J. Hájek, D. Král &amp; J. Růžička (CV, NMPC). <bold>Qinghai:</bold> 4 exs., Haibu env. 3190–3270 m. 36°48.4–49.8'N, 100°45.4–49.7'E, 13–15.vii.2005, leg. J. Hájek, D. Král &amp; J. Růžička; 8exs., 7 km NE Ulan, 3020 m alt. <named-content xmlns:xlink="http://www.w3.org/1999/xlink" content-type="dwc:verbatimCoordinates" xlink:type="simple">36°57.6'N, 98°30.6'E</named-content>, 7.vii.2005, leg. J. Hájek, D. Král &amp; J. Růžička (CV, NMPC).</p></tp:treatment-sec><tp:treatment-sec sec-type="Distribution"><title>Distribution.</title><p> North-eastern Palaearctic species, known from the north of China: Gansu, Heilongjiang, Inner Mongolia, Qinghai. New records for Gansu, Inner Mongolia and Qinghai.</p></tp:treatment-sec></tp:taxon-treatment>
