# Supplementary material for: Annotated catalogue of the Haliplidae of China with the description of a new species and new records from China (Coleoptera, Adephaga)
Source: Zookeys. 2011 Oct 5;(133):1–17. doi: 10.3897/zookeys.133.1642 (PMC3208427; doi:10.3897/zookeys.133.1642)
Supplement: XML Treatment for Haliplus (Liaphlus) abbreviatus [file zookeys.133.1642-treatment14.xml]

<!DOCTYPE tp:taxon-treatment
  PUBLIC "-//TaxonX//DTD Taxonomic Treatment Publishing DTD v0 20100105//EN" "tax-treatment-NSO.dtd">
<tp:taxon-treatment xmlns:tp="http://www.plazi.org/taxpub"><tp:treatment-meta><mixed-citation publication-type="journal"><person-group><name><surname>Jia</surname><given-names>Fenglong</given-names></name><name><surname>van Vondel</surname><given-names>Bernhard</given-names></name></person-group><article-title>Annotated catalogue of the Haliplidae of China with the description of a new species and new records from China (Coleoptera, Adephaga)</article-title><source>Zookeys</source><day>5</day><month>10</month><year>2011</year><volume>2011</volume><issue>133</issue><fpage>1</fpage><lpage>17</lpage><pub-id pub-id-type="doi">10.3897/zookeys.133.1642</pub-id></mixed-citation></tp:treatment-meta><tp:nomenclature><label>13.</label><tp:taxon-name>
                        <tp:taxon-name-part taxon-name-part-type="genus">Haliplus</tp:taxon-name-part>
                        <tp:taxon-name-part taxon-name-part-type="subgenus"> (Liaphlus) </tp:taxon-name-part>
                        <tp:taxon-name-part taxon-name-part-type="species">abbreviatus</tp:taxon-name-part>
                    <object-id xmlns:xlink="http://www.w3.org/1999/xlink" xlink:type="simple">http://species-id.net/wiki/Haliplus_(Liaphlus)_abbreviatus</object-id>
                    </tp:taxon-name><tp:taxon-authority>Wehncke, 1880</tp:taxon-authority></tp:nomenclature><tp:treatment-sec sec-type="Material examined"><title>Material examined.</title><p> <bold>Xinjiang</bold> 1♂, , Kuerle, Shayidong, 22.vii.1984, lgt. Zhihe Huang ; 1♂, Kashi, 1.VIII.2006, lgt. Ling Zhao ; 1♀, Hetian, 16.vii.2006, lgt. Ling Zhao; 4♂♂, 5♀♀, Shule, 12.viii.2006, lgt. Ling Zhao (1♂, 1♀, CV).</p></tp:treatment-sec><tp:treatment-sec sec-type="Note"><title>Note.</title><p>The specimen from Kuerle was identified as <italic><tp:taxon-name>Haliplus dalmatinus</tp:taxon-name></italic> Müller, 1900 and reported as new to China by <xref ref-type="bibr" rid="B2">Jia (2003)</xref>. The reexamination of this specimen shows that its previous identification was incorrect. <italic><tp:taxon-name>Haliplus dalmatinus</tp:taxon-name></italic> is removed from the Chinese list</p></tp:treatment-sec><tp:treatment-sec sec-type="Distribution"><title>Distribution.</title><p> Southern Palaearctic reaching the western part of China: Xinjiang.</p></tp:treatment-sec><ref-list><ref id="B2"><mixed-citation xmlns:xlink="http://www.w3.org/1999/xlink" xlink:type="simple"><person-group><name name-style="western"><surname>Jia</surname><given-names>FL</given-names></name></person-group> (<year>2003</year>)<article-title> Two New Record Species of Haliplidae (Coleoptera) from China.</article-title><source>Entomotaxonomia </source><volume>25</volume> (<issue>3</issue>): <fpage>178</fpage>-<lpage>180</lpage>.</mixed-citation></ref></ref-list></tp:taxon-treatment>
