# Supplementary material for: Annotated catalogue of the Haliplidae of China with the description of a new species and new records from China (Coleoptera, Adephaga)
Source: Zookeys. 2011 Oct 5;(133):1–17. doi: 10.3897/zookeys.133.1642 (PMC3208427; doi:10.3897/zookeys.133.1642)
Supplement: XML Treatment for Haliplus (Liaphlus) chinensis [file zookeys.133.1642-treatment16.xml]

<!DOCTYPE tp:taxon-treatment
  PUBLIC "-//TaxonX//DTD Taxonomic Treatment Publishing DTD v0 20100105//EN" "tax-treatment-NSO.dtd">
<tp:taxon-treatment xmlns:tp="http://www.plazi.org/taxpub"><tp:treatment-meta><mixed-citation publication-type="journal"><person-group><name><surname>Jia</surname><given-names>Fenglong</given-names></name><name><surname>van Vondel</surname><given-names>Bernhard</given-names></name></person-group><article-title>Annotated catalogue of the Haliplidae of China with the description of a new species and new records from China (Coleoptera, Adephaga)</article-title><source>Zookeys</source><day>5</day><month>10</month><year>2011</year><volume>2011</volume><issue>133</issue><fpage>1</fpage><lpage>17</lpage><pub-id pub-id-type="doi">10.3897/zookeys.133.1642</pub-id></mixed-citation></tp:treatment-meta><tp:nomenclature><label>15.</label><tp:taxon-name>
                        <tp:taxon-name-part taxon-name-part-type="genus">Haliplus</tp:taxon-name-part>
                        <tp:taxon-name-part taxon-name-part-type="subgenus"> (Liaphlus) </tp:taxon-name-part>
                        <tp:taxon-name-part taxon-name-part-type="species">chinensis</tp:taxon-name-part>
                    <object-id xmlns:xlink="http://www.w3.org/1999/xlink" xlink:type="simple">http://species-id.net/wiki/Haliplus_(Liaphlus)_chinensis</object-id>
                    </tp:taxon-name><tp:taxon-authority>Falkenström, 1932</tp:taxon-authority></tp:nomenclature><tp:treatment-sec sec-type="Material examined"><title>Material examined.</title><p> <bold>Guizhou</bold>: 1 ex., Pingba Horse Farm, 13.vii.1982, lgt. Zhi-he Huang. <bold>Sichuan:</bold> 4 exs., , Dakang, 14.viii.2001, lgt. Ling Zhao.</p><p>Additional material examined by Vondel: <bold>Xinjiang:</bold> 1♀, Chingkiang, xi.1877 (NMPC). <bold>Yunnan:</bold> 5 exs., Shizong, 11–15.ix.2000, lgt. J. Bergsten (CN, CV)<!--PageBreak--></p></tp:treatment-sec><tp:treatment-sec sec-type="Note"><title>Note.</title><p>The older records of <italic><tp:taxon-name>Haliplus ovalis</tp:taxon-name></italic> Sharp, 1884 from China likely concern <italic><tp:taxon-name>Haliplus chinensis</tp:taxon-name></italic> (for details see <xref ref-type="bibr" rid="B7">Vondel 1991</xref>, <xref ref-type="bibr" rid="B15">2005</xref>)</p></tp:treatment-sec><tp:treatment-sec sec-type="Distribution"><title>Distribution.</title><p> Endemic to China, known from several provinces from west to east: Beijing, Fujian, Guizhou, Inner Mongolia, Jiangsu, Shandong, Shanghai, Sichuan, Shanxi, Xinjiang, Yunnan, Zhejiang.</p></tp:treatment-sec><ref-list><ref id="B7"><mixed-citation xmlns:xlink="http://www.w3.org/1999/xlink" xlink:type="simple"><person-group><name name-style="western"><surname>Vondel</surname><given-names>BJ van</given-names></name></person-group> (<year>1991</year>)<article-title> Revision of the Palaearctic species of <italic>Haliplus</italic> subgenus <italic>Liaphlus</italic> Guignot (Coleoptera: Haliplidae).</article-title><source>Tijdschrift voor Entomologie </source><volume>134</volume>: <fpage>75</fpage>-<lpage>144</lpage>.</mixed-citation></ref><ref id="B15"><mixed-citation xmlns:xlink="http://www.w3.org/1999/xlink" xlink:type="simple"><person-group><name name-style="western"><surname>Vondel</surname><given-names>BJ van</given-names></name></person-group> (<year>2005</year>)<source> Haliplidae. In: Nilsson A, Vondel BJ van: World Catalogue of Insects Vol. 7. Amphizoidae, Aspidytidae, Haliplidae, Noteridae and Paelobiidae (Coleoptera, Adephaga). Apollo Books, Stenstrup, 20–86.</source></mixed-citation></ref></ref-list></tp:taxon-treatment>
