# Supplementary material for: Annotated catalogue of the Haliplidae of China with the description of a new species and new records from China (Coleoptera, Adephaga)
Source: Zookeys. 2011 Oct 5;(133):1–17. doi: 10.3897/zookeys.133.1642 (PMC3208427; doi:10.3897/zookeys.133.1642)
Supplement: XML Treatment for Haliplus (Liaphlus) eximius [file zookeys.133.1642-treatment20.xml]

<!DOCTYPE tp:taxon-treatment
  PUBLIC "-//TaxonX//DTD Taxonomic Treatment Publishing DTD v0 20100105//EN" "tax-treatment-NSO.dtd">
<tp:taxon-treatment xmlns:tp="http://www.plazi.org/taxpub"><tp:treatment-meta><mixed-citation publication-type="journal"><person-group><name><surname>Jia</surname><given-names>Fenglong</given-names></name><name><surname>van Vondel</surname><given-names>Bernhard</given-names></name></person-group><article-title>Annotated catalogue of the Haliplidae of China with the description of a new species and new records from China (Coleoptera, Adephaga)</article-title><source>Zookeys</source><day>5</day><month>10</month><year>2011</year><volume>2011</volume><issue>133</issue><fpage>1</fpage><lpage>17</lpage><pub-id pub-id-type="doi">10.3897/zookeys.133.1642</pub-id></mixed-citation></tp:treatment-meta><tp:nomenclature><label>19.</label><tp:taxon-name>
                        <tp:taxon-name-part taxon-name-part-type="genus">Haliplus</tp:taxon-name-part>
                        <tp:taxon-name-part taxon-name-part-type="subgenus"> (Liaphlus) </tp:taxon-name-part>
                        <tp:taxon-name-part taxon-name-part-type="species">eximius</tp:taxon-name-part>
                    <object-id xmlns:xlink="http://www.w3.org/1999/xlink" xlink:type="simple">http://species-id.net/wiki/Haliplus_(Liaphlus)_eximius</object-id>
                    </tp:taxon-name><tp:taxon-authority>Clark, 1863</tp:taxon-authority></tp:nomenclature><tp:treatment-sec sec-type="Material examined"><title>Material examined.</title><p> <bold>Guangdong:</bold> 2 exs., Xingning, Luofu, Tieshan, 1.vii.2004, lgt. Feng-long Jia. <bold>Guizhou:</bold> 3 exs., Guiyang, Huaxi, 12.viii.1982, lgt. Zhi-he Huang. <bold>Xinjiang:</bold> 1 ex., Shule, 12.viii.2006, lgt. Ling Zhao. <bold>Yunnan:</bold> 1 ex., Lufeng village, 26.iii.1940, lgt. Zhe-long Pu.</p><p>Additional material examined by Vondel: <bold>Xinjiang:</bold> 1 ♂, Chingkiang, xi.1877 [no further data](NMPC).</p></tp:treatment-sec><tp:treatment-sec sec-type="Distribution"><title>Distribution.</title><p> Eastern Palaearctic and Oriental species, known from the west, east and south-east of China: Beijing, Fujian, Guangdong, Guizhou, Hunan, Jiangsu, Liaoning, , Shanghai, Sichuan, Xinjiang, Yunnan, Zhejiang. New record for Yunnan.</p></tp:treatment-sec></tp:taxon-treatment>
