# Supplementary material for: Annotated catalogue of the Haliplidae of China with the description of a new species and new records from China (Coleoptera, Adephaga)
Source: Zookeys. 2011 Oct 5;(133):1–17. doi: 10.3897/zookeys.133.1642 (PMC3208427; doi:10.3897/zookeys.133.1642)
Supplement: XML Treatment for Peltodytes (Peltodytes) caesus [file zookeys.133.1642-treatment25.xml]

<!DOCTYPE tp:taxon-treatment
  PUBLIC "-//TaxonX//DTD Taxonomic Treatment Publishing DTD v0 20100105//EN" "tax-treatment-NSO.dtd">
<tp:taxon-treatment xmlns:tp="http://www.plazi.org/taxpub"><tp:treatment-meta><mixed-citation publication-type="journal"><person-group><name><surname>Jia</surname><given-names>Fenglong</given-names></name><name><surname>van Vondel</surname><given-names>Bernhard</given-names></name></person-group><article-title>Annotated catalogue of the Haliplidae of China with the description of a new species and new records from China (Coleoptera, Adephaga)</article-title><source>Zookeys</source><day>5</day><month>10</month><year>2011</year><volume>2011</volume><issue>133</issue><fpage>1</fpage><lpage>17</lpage><pub-id pub-id-type="doi">10.3897/zookeys.133.1642</pub-id></mixed-citation></tp:treatment-meta><tp:nomenclature><label>24.</label><tp:taxon-name>
                        <tp:taxon-name-part taxon-name-part-type="genus">Peltodytes</tp:taxon-name-part>
                        <tp:taxon-name-part taxon-name-part-type="subgenus"> (Peltodytes) </tp:taxon-name-part>
                        <tp:taxon-name-part taxon-name-part-type="species">caesus</tp:taxon-name-part>
                    <object-id xmlns:xlink="http://www.w3.org/1999/xlink" xlink:type="simple">http://species-id.net/wiki/Peltodytes_(Peltodytes)_caesus</object-id>
                    </tp:taxon-name><tp:taxon-authority>(Duftschmid, 1805)</tp:taxon-authority></tp:nomenclature><tp:treatment-sec sec-type="Material examined"><title>Material examined.</title><p> <bold>Xinjiang:</bold> 1 ex., Yili Agriculture School, 3.viii.1984, lgt. Zhi-he Huang; 1 ex., Yining, Yili river valley, 28.vii.2005; 1ex., Emin, Hongxing Farmland, 6.viii.2005, lgt. Ling Zhao (1 ex., CV); 1 ex., Tacheng, Hardun river bank, 4.viii.2005, lgt. Ling Zhao.</p></tp:treatment-sec><tp:treatment-sec sec-type="Distribution"><title>Distribution.</title><p> Widely spread Palaearctic species, reaching to China in the utmost north-west: Xinjiang.</p></tp:treatment-sec></tp:taxon-treatment>
