# Supplementary material for: Annotated catalogue of the Haliplidae of China with the description of a new species and new records from China (Coleoptera, Adephaga)
Source: Zookeys. 2011 Oct 5;(133):1–17. doi: 10.3897/zookeys.133.1642 (PMC3208427; doi:10.3897/zookeys.133.1642)
Supplement: XML Treatment for Peltodytes (Peltodytes) coomani [file zookeys.133.1642-treatment26.xml]

<!DOCTYPE tp:taxon-treatment
  PUBLIC "-//TaxonX//DTD Taxonomic Treatment Publishing DTD v0 20100105//EN" "tax-treatment-NSO.dtd">
<tp:taxon-treatment xmlns:tp="http://www.plazi.org/taxpub"><tp:treatment-meta><mixed-citation publication-type="journal"><person-group><name><surname>Jia</surname><given-names>Fenglong</given-names></name><name><surname>van Vondel</surname><given-names>Bernhard</given-names></name></person-group><article-title>Annotated catalogue of the Haliplidae of China with the description of a new species and new records from China (Coleoptera, Adephaga)</article-title><source>Zookeys</source><day>5</day><month>10</month><year>2011</year><volume>2011</volume><issue>133</issue><fpage>1</fpage><lpage>17</lpage><pub-id pub-id-type="doi">10.3897/zookeys.133.1642</pub-id></mixed-citation></tp:treatment-meta><tp:nomenclature><label>25.</label><tp:taxon-name>
                        <tp:taxon-name-part taxon-name-part-type="genus">Peltodytes</tp:taxon-name-part>
                        <tp:taxon-name-part taxon-name-part-type="subgenus"> (Peltodytes) </tp:taxon-name-part>
                        <tp:taxon-name-part taxon-name-part-type="species">coomani</tp:taxon-name-part>
                    <object-id xmlns:xlink="http://www.w3.org/1999/xlink" xlink:type="simple">http://species-id.net/wiki/Peltodytes_(Peltodytes)_coomani</object-id>
                    </tp:taxon-name><tp:taxon-authority>Peschet, 1923</tp:taxon-authority></tp:nomenclature><tp:treatment-sec sec-type="Material examined"><title>Material examined.</title><p><bold>Guangdong:</bold> 1 ex., Guangzhou, Kangle (Sun Yat-sen University campus), iv.1959, lgt. Ping Lin; 1 ex., same locality, 24.vii.1964, lgt. Jiu-ru Zhang. <bold>Guangxi</bold>: 1 ex., Nanning, iv.1959, lgt. Zhe-long Pu; 2 ex., Nanning, vi.1958, lgt. Zhe-long Pu (2 ex., CV). <bold>Hainan:</bold> 1 ex., Dongfang, Huangliu, 25.xii.1963, lgt. Tong-xu Peng; 2 exs., Tongshi, 27.xii.1963, lgt. Tong-xu Peng; 1 ex., Wanning County, Xinglong, 3.i.1964, lgt. Tong-xu Peng; 2 exs., Jianfengling Mt., 19.xii.1963, lgt. Tong-xu Peng.</p></tp:treatment-sec><tp:treatment-sec sec-type="Distribution"><title>Distribution.</title><p>Oriental species, reaching to China in the south-east: Guangdong, Guangxi, Hainan. New record for Guangxi.</p></tp:treatment-sec></tp:taxon-treatment>
