# Supplementary material for: Annotated catalogue of the Haliplidae of China with the description of a new species and new records from China (Coleoptera, Adephaga)
Source: Zookeys. 2011 Oct 5;(133):1–17. doi: 10.3897/zookeys.133.1642 (PMC3208427; doi:10.3897/zookeys.133.1642)
Supplement: XML Treatment for Peltodytes (Peltodytes) dauricus [file zookeys.133.1642-treatment27.xml]

<!DOCTYPE tp:taxon-treatment
  PUBLIC "-//TaxonX//DTD Taxonomic Treatment Publishing DTD v0 20100105//EN" "tax-treatment-NSO.dtd">
<tp:taxon-treatment xmlns:tp="http://www.plazi.org/taxpub"><tp:treatment-meta><mixed-citation publication-type="journal"><person-group><name><surname>Jia</surname><given-names>Fenglong</given-names></name><name><surname>van Vondel</surname><given-names>Bernhard</given-names></name></person-group><article-title>Annotated catalogue of the Haliplidae of China with the description of a new species and new records from China (Coleoptera, Adephaga)</article-title><source>Zookeys</source><day>5</day><month>10</month><year>2011</year><volume>2011</volume><issue>133</issue><fpage>1</fpage><lpage>17</lpage><pub-id pub-id-type="doi">10.3897/zookeys.133.1642</pub-id></mixed-citation></tp:treatment-meta><tp:nomenclature><label>26.</label><tp:taxon-name>
                        <tp:taxon-name-part taxon-name-part-type="genus">Peltodytes</tp:taxon-name-part>
                        <tp:taxon-name-part taxon-name-part-type="subgenus"> (Peltodytes) </tp:taxon-name-part>
                        <tp:taxon-name-part taxon-name-part-type="species">dauricus</tp:taxon-name-part>
                    <object-id xmlns:xlink="http://www.w3.org/1999/xlink" xlink:type="simple">http://species-id.net/wiki/Peltodytes_(Peltodytes)_dauricus</object-id>
                    </tp:taxon-name><tp:taxon-authority>Zimmermann, 1924</tp:taxon-authority></tp:nomenclature><tp:treatment-sec sec-type="Material examined"><title>Material examined.</title><p> <bold>Heilongjiang</bold>: 1♂, Mishan, 1.x.1959.</p><p>Additional material examined by Vondel: <bold>Inner Mongolia:</bold> 5 exs., Djalantun [Buth Qi], 6.v.1939, lgt. P. Brinck (CN). <bold>Heilongjiang:</bold> 3 exs., Harbin, Manchoukuo, 4.x.1937, lgt. M.A. Weymarn; 1 ex., Harbin, Manchuria, 1938, lgt. M.I. Nikitin (SEMC). <bold>Liaoning:</bold> 1 ex., Korea, Daireu [=Dalian Shi, Liaoning], 1–15.ix.1937, lgt. Weymarn (CN).</p></tp:treatment-sec><tp:treatment-sec sec-type="Distribution"><title>Distribution.</title><p> North-eastern Palaearctic species, reaching to China in the north-east: Heilongjiang, Inner Mongolia, Liaoning.</p></tp:treatment-sec></tp:taxon-treatment>
