# Supplementary material for: Annotated catalogue of the Haliplidae of China with the description of a new species and new records from China (Coleoptera, Adephaga)
Source: Zookeys. 2011 Oct 5;(133):1–17. doi: 10.3897/zookeys.133.1642 (PMC3208427; doi:10.3897/zookeys.133.1642)
Supplement: XML Treatment for Peltodytes (Peltodytes) sinensis [file zookeys.133.1642-treatment30.xml]

<!DOCTYPE tp:taxon-treatment
  PUBLIC "-//TaxonX//DTD Taxonomic Treatment Publishing DTD v0 20100105//EN" "tax-treatment-NSO.dtd">
<tp:taxon-treatment xmlns:tp="http://www.plazi.org/taxpub"><tp:treatment-meta><mixed-citation publication-type="journal"><person-group><name><surname>Jia</surname><given-names>Fenglong</given-names></name><name><surname>van Vondel</surname><given-names>Bernhard</given-names></name></person-group><article-title>Annotated catalogue of the Haliplidae of China with the description of a new species and new records from China (Coleoptera, Adephaga)</article-title><source>Zookeys</source><day>5</day><month>10</month><year>2011</year><volume>2011</volume><issue>133</issue><fpage>1</fpage><lpage>17</lpage><pub-id pub-id-type="doi">10.3897/zookeys.133.1642</pub-id></mixed-citation></tp:treatment-meta><tp:nomenclature><label>29.</label><tp:taxon-name>
                        <tp:taxon-name-part taxon-name-part-type="genus">Peltodytes</tp:taxon-name-part>
                        <tp:taxon-name-part taxon-name-part-type="subgenus"> (Peltodytes) </tp:taxon-name-part>
                        <tp:taxon-name-part taxon-name-part-type="species">sinensis</tp:taxon-name-part>
                    <object-id xmlns:xlink="http://www.w3.org/1999/xlink" xlink:type="simple">http://species-id.net/wiki/Peltodytes_(Peltodytes)_sinensis</object-id>
                    </tp:taxon-name><tp:taxon-authority>(Hope, 1845)</tp:taxon-authority></tp:nomenclature><tp:treatment-sec sec-type="Material examined"><title>Material examined.</title><p> <bold>Chongqing:</bold> 1 ex., Nanchuan, Tianxing, 27.vii.2003, lgt. Jian-hua Huang. <bold>Fujian:</bold> 1 ex., , Fuzhou, 14.vii.1956, lgt. Zhe-long Pu; 1 ex., Fuzhou, Gushan, 14.vii.1956, lgt. Li-zhong Hua; 7 exs., Fuzhou, Xihu, 3.xi.1963, lgt. Shan-xiang Lin. <bold>Guangdong:</bold> 1 ex., Lianxian, vi.1945, lgt. Zhe-long Pu; 1 ex., Shaoguan, Yingde, 4.viii.1962, lgt. Ping Lin; 1 ex., Sihui, Dasha, 6.iii.1998, lgt. Feng-long Jia; 1 ex., Heshan, 18.3.1994, lgt. Feng-long Jia; 1 ex., Lianshan County, Shangshuai, 4.v.2000, lgt. Feng-long Jia; 1 ex., Honan Island, 19.iii.1938, lgt. Chiu-an Wang; 1 ex., Zhaoqing, 12.x.1974, Meiying Wang; 1 ex., Qujiang, date for collection could not be read, lgt. Zhe-long Pu; 1 ex., Guangzhou, Ershatou, 11.iv.1958; 2 exs., Fengkai, Heishiding Mt., 29.v.1984, lgt. Zhi-he Huang; 3 exs., Lianxian, Dadongshan Mt., 16.ix.1993, lgt. Feng-long Jia; 11 exs., Xingning, Luofu, Tieshan, 1.vii.2004, lgt. Feng-long Jia; 1 ex., Danxiashan Mt., 23.v.2008, lgt. Feng-long Jia; 1 ex., Puning, 1958, lgt. Zhe-long Pu; 15 exs., Huaxian (Huadu) Dabuling, 26.viii.1983, lgt. Zhi-he Huang; 2 exs., Guangzhou, Baiyunshan, 18.iv.1958, lgt. Zhe-long Pu. <bold>Guangxi:</bold> 6 exs., , Yangshuo, 1958, lgt. Shoujian Chen et. al.; 1 ex., Longlin, 22.v.1977, lgt. Zhi-he Huang; 4 exs., Wuming, 7.vi.1977, lgt. Zhi-he Huang; 1 ex.m Shangsi, 24.vii.1977, lgt. Zhi-he Huang; 1 ex., Huaping, 25.vi.1974, lgt. De-xiang Gu; 1 ex., Jingxi, Ba<!--PageBreak-->ngliang, 31.vii.2010, lgt. Jian-hua Huang. <bold>Guizhou:</bold> 1 ex., Guiyang, 6.x.1940, lgt. Zhe-long Pu; 3exs., Guiyang, 12.viii.1982, lgt. Zhi-he Huang; 3 exs., Pingba Horse Farm, 13.viii.1982, lgt. Zhi-he Huang (1 ex., CV); 1 ex., Guiyang, 15.viii.1982, lgt. Zhi-he Huang; 1 ex., Fanjingshan, half of mount, 29.vii.2001, lgt. Hong Pang; 1 ex., Rongxian County, Pingyang, Xiaodanjiang river, 685m, 15.ix.2005, lgt. Shuang Zhao; 2 exs., , Guiyang, 6.x.1940, lgt. Zhe-long Pu. <bold>Hubei:</bold> 18 exs., Zigui, Jiutouling, 150m, 20.vii.1993, lgt. Xing-ke Yang &amp; Wen-zhu Li; 2 exs., Badong, Sanxia Forest workshop, 160m, 30.vii.1993, lgt. Xing-ke Yang &amp; Wen-zhu Li; 1 ex., Wuchang, vi.1958, lgt. Jieyue Hu. <bold>Hunan:</bold> 2 exs., Nanyue Mt., 4.ix.1941, lgt. Zhe-long Pu; 16 exs., Daotong, 19.viii.1982, lgt. Zhi-he Huang; 1ex., Huaihua, 17.viii.1982, lgt. Zhi-he Huang; 1 ex., Yizhang, 8.x.1941, lgt. Zhe-long Pu; 1 ex., same locality, 10.ii.1941; 10 exs., Huaihua, Yushuwan, 17.vi.1965, lgt. Zhen-yao Chen; 4 exs., Qingjiang, Anjiang, 20.vi.1956, lgt. Zhen-yao Chen. <bold>Jiangxi:</bold> 2 exs., Jingu County, 22.viii.1974; 6 exs., Nanchang, viii.1957, lgt. Xi-wen Chen; 2 exs., samelocality, 26.viii.1963, lgt. Zhe-long Pu; 2 exs., Shangrao, Sanqingshan Mt., 15–20.iv.2007, lgt. Feng-long Jia; 2 exs., Longnan, Jiulianshan Mt., 12–13.vii.2008, lgt. Feng-long Jia; 3 exs., Jiujiang, Changdu, Linshan, 15–20.viii.2010, lgt. Yan Mei; 1 ex., Lushan, Poyang Lake, 10.viii.1963, lgt. Zhe-long Pu; 1ex., Nanchang, no other data; 9 exs., Yongxin County, 19.viii.1974; 3 exs., Fuzhou, 16–18.viii.1974; 1 ex., , Ji’an, 13.viii.1974; 1 ex., Jinggangshan, 16–18.viii.1974; 2 exs., Jinggangshan, Shuangxikou, 13.x.2010, lgt. Feng-long Jia; 4 exs. Jinggangshan, Baiyinhu, 800 m, 27.iv.2011. <bold>Shaanxi:</bold> 17 exs., Chang’an Weiqu, 21.viii.1984, lgt. Zhi-he Huang; 1ex., Xi’an Wujiafen, 17.viii.1984, lgt. Zhi-he Huang; 2 exs., South of Chang’an, Wutai, 23.viii.1984, lgt. Zhi-he Huang; 1 ex., Zhenba, 20.vii.1975, lgt. Shuzhi Ren. <bold>Sichuan:</bold> 3 exs., Qingchengshan Mt., 8.viii.1982, lgt. Zhi-he Huang; 7 exs.,Wanxian, Longju, 450m, 14.vii.1993, lgt. Wen-zhu Li; 4 exs., Wanxian, Wang’erbao, 1200m, 9.vii.1993, lgt. Wen-zhu Li; 1 ex., Fengdu, 200m, 1.vi.1994, You-wei Zhang; 8 exs., Emeishan Mt., 31.vii.1983, lgt. Zhi-he Huang ( 3 exs., CV); 2 exs., Dakang, 14.viii.2001, lgt. Ling Zhao; 1 ex. Xi’an, Chanba river, 11.iv.2011, lgt. Fenglong Jia; 3 exs. same data, but J. Hájek lgt. (NMPC). <bold>Tianjin:</bold> 1 ex., Nanda, iv.1956. <bold>Yunnan:</bold> 4exs., Pohui, 9.x.1940, lgt. Zhe-long Pu; 1 ex., Lijiang, v.2007, lgt. Run-lin Xu.</p><p>Additional material examined by Vondel: <bold>Anhui:</bold> 3 exs.,Anhui [no further data], lgt. P. Brinck (CN). <bold>Fujian:</bold> Kuatun, 1946 (NHMB). <bold>Guangxi:</bold> 1 ex., 20 km N Lingchuan, 500 m, 21–24.vi.1997, lgt. Bolm (NHMB). <bold>Jiangxi:</bold> 1 ex., 5 km N Daduan town, <named-content xmlns:xlink="http://www.w3.org/1999/xlink" content-type="dwc:verbatimCoordinates" xlink:type="simple">114°35'53"E, 28°36'30"N</named-content>, ca 450 m, 29.iii.2003, lgt. Schönmann, Komarek &amp; Wang (NMW). <bold>Shanghai:</bold> 1 ex.,Kiangsee Jangtzi, Shanghai Xanthus [no further data] (CA). <bold>Yunnan:</bold> 73 exs. Shizong, 9–15.ix.2000, lgt. J. Bergsten (CN, CV)</p></tp:treatment-sec><tp:treatment-sec sec-type="Distribution"><title>Distribution.</title><p> Eastern Palaearctic and Oriental species, widely spread in the eastern and south-eastern part of China: Anhui, Beijing, Chongqing, Fujian, Guangdong, Guangxi, Guizhou, Hainan, Hebei, Henan, Hubei, Hunan, Jilin, Jiangsu, Jiangxi, Liaoning, Shaanxi, Shandong, Shanghai, Sichuan, Taiwan, Yunnan, Zhejiang. New records for Chongqing, Hubei and Shaanxi.</p></tp:treatment-sec></tp:taxon-treatment>
